# Supplementary material for: The significance of pyrogenic polycyclic aromatic hydrocarbons in Borneo peat core for the reconstruction of fire history
Source: PLoS One. 2021 Sep 8;16(9):e0256853. doi: 10.1371/journal.pone.0256853 (PMC8425563; doi:10.1371/journal.pone.0256853)
Supplement: S2 File — (ZIP) [file pone.0256853.s002.zip › S2 File (Dataset concentration of Diagenetic PAHs).xlsx]

## Sheet: PAHs Diagenetic Compounds
Depth (cm)	Diagenetic PAHs (µg/g)
	Retene	Perylene	Cadalene	Simonellite
0	0.0662764	0.0138825	0.227438	0.0621616
5	0.0285528	0.0429715	0.194363	0.0439714
10	0.034091	0.00847161	0.0570702	0.0221329
15	0.247449	0	0.5667	0
20	0.125969	0	0.06211	0.123841
25	0.171488	0.0686847	0.0458889	0.134948
30	0	0	0.0356274	0
35	0.790432	0.122155	0.793272	0.790927
40	0.192687	0.0591331	1.93156	0.178337
45	0.301368	0.270399	0.402953	0
55	0	0.0690919	0.120374	0
80	0.0875331	1.21234	1.1202	0.0714844
100	0.130586	4.64558	2.37125	0.168769
120	0.291189	5.45688	12.5921	0.425555
140	0.123402	6.19327	4.63934	0.146534
160	0	6.02732	2.73072	0.117219
180	0.258612	22.1777	1.18104	0.372307
200	0.0787131	12.7914	0.135591	0.0854444
220	0.444407	16.0579	34.0615	0.551659
240	0.0864364	2.46596	0.709477	0.124473
260	0.222298	6.33146	1.41585	0.206107
321	0.487826	16.3487	0.877006	0.579157
341	0	3.48262	0.0680051	0
361	0.961941	24.5964	1.26476	1.0359
381	1.92846	9.13332	1.40686	2.10296
401	0.0909029	1.85861	0.285587	0.242867
421	0.0784116	4.64837	0.388863	0
441	0.19874	14.267	0.390841	0.372861
461	0.230176	15.6859	0.21074	0.615729
481	0	2.82173	0.0161019	0
501	0.0806515	1.49061	0.748603	0
521	0.142043	1.92182	0.689582	0.154882
541	0.0753021	1.69914	1.78661	0.0917748
561	0.625784	12.1177	2.76873	0.570037
581	0.34873	18.1755	2.06294	0
601	0.441076	18.3163	0.338903	0.47444
621	1.1326	31.6155	1.08315	1.41016
641	0.481649	20.4414	0.515166	0.579657
661	0.124355	3.66017	0.395242	0.136369
681	0.0955876	6.99871	0.110067	0.065049
701	0.0267893	12.064	0.0655478	0.0340546
721	0.16642	59.5762	0.539692	0
741	0.261423	66.3247	0.319794	0.420218
761	0.0734298	13.4833	0.0865653	0.0949877
781	0.0853933	5.9369	0.239248	0
801	0.134309	16.1059	0.365381	0
821	2.4533	21.316	2.57964	0.0745504
841	0.031086	6.17143	0.0412614	0
861	0.107956	43.165	0.0655283	0
881	0.0265588	18.5893	0.0108368	0
901	CORE GAP
921
946	0	15.9279	0.0743653	0.103276
951	0	4.57472	0.0383558	0.0746954
