# Supplementary material for: The significance of pyrogenic polycyclic aromatic hydrocarbons in Borneo peat core for the reconstruction of fire history
Source: PLoS One. 2021 Sep 8;16(9):e0256853. doi: 10.1371/journal.pone.0256853 (PMC8425563; doi:10.1371/journal.pone.0256853)
Supplement: S3 File — (ZIP) [file pone.0256853.s003.zip › S3 File (Dataset Concentration of Pyrogenic PAHs).xlsx]

## Sheet: PAHs Pyrogenic Compounds
Depth (cm)	Pyrogenic PAHs (µg/g)
	Napthalene	Fluorene	Phenanthrene	Anthracene	Fluoranthene	Pyrene	Benzo[a]anthracene	Chrysene	Indeno[1,2,3-cd]pyrene	Benzo[g,h,i]perylene	Dibenzo[a,h]anthracene	Coronene
0	0.0317977	0.00649901	0.0216191	0.0130646	0.00730262	0.0147299	0	0.00289144	0.014987	0.0722874	0.103544	0.0687301
5	0.0294706	0.00457601	0.0154233	0.00593775	0.00509078	0.0127835	0	0	0.0582259	0.195297	0.46647	1.10565
10	0.020223	0.00329284	0.0145392	0.00517432	0.00802883	0.0152883	0	0	0.050622	0.122487	0.222691	0.129284
15	0.221434	0	0.0688851	0.11329	0.0212508	0.0611839	0.00421896	0.0214243	0.145344	0.15863	0.081062	0.0592003
20	0.0517756	0.00698556	0.0452109	0.0292102	0.0142155	0.0312595	0	0	0.296655	0.63992	0.941837	1.42082
25	0.0358517	0.00992222	0.0480299	0.0491773	0.0218387	0.0641476	0	0.00555742	0	0.740139	1.03643	0.866058
30	0.0408299	0	0.0153903	0.0241365	0	0.00965964	0	0	0.0708728	0.254087	0.0639662	0.202096
35	0.210967	0.0347564	0.159111	0.322626	0.08186	0.223247	0	0.0551521	0.386074	1.04803	0.45	0.0954151
40	0.180421	0.00700335	0.0440479	0.0960813	0.0146567	0.0339369	0.00252678	0.0167727	0.129648	0.396967	0.173582	0.0510083
45	0.0424636	0.0118795	0.0532847	0.0579746	0.0223144	0.0608774	0	0.0262099	0.183537	0.900727	1.39965	0.247339
55	0.0569068	0.0180015	0.13029	0.017383	0.0139292	0.0116327	0	0	0.247767	0.119677	1.19207	0.865601
80	0.351542	0.199024	1.05287	0.318648	0.0767325	0.111711	0	0	7.44672	2.29977	10.1056	0.409603
100	0.976919	0.241215	1.51265	0.309207	0.167174	0.207503	0	0.153282	7.34895	2.82086	10.1621	0.907568
120	1.52981	0.376328	2.59107	0.771775	0.341209	0.500029	0	0.166872	23.604	0	0	0.667004
140	0.71666	0.254496	1.79536	0.143435	0.25345	0.292548	0	0.0931794	3.79385	0.906177	3.45018	0.376373
160	0.911798	0.0485457	0.21749	0.163353	0.0802781	0.207584	0	0.0688797	3.10016	0.959968	4.74709	0.207214
180	1.04137	0.115226	0.542365	0.607766	0.151958	0.48067	0	0	4.88721	1.61737	1.50168	1.31767
200	0.0562694	0.0110562	0.0827801	0.0468486	0.0380977	0.0628448	0	0.078183	9.5373	0	0	1.09177
220	1.17134	0.0811647	0.43329	0.35383	0.142322	0.282365	0.0205103	0.190761	3.64969	0.593375	20.3344	0.932676
240	0.562262	0.0271593	0.240771	0.12622	0.0473543	0.0752482	0	0.0369769	0.569265	0.258747	0.22112	0.116649
260	0.484346	0.0606169	0.382774	0.302665	0.133948	0.260777	0	0.117345	3.23222	2.89595	6.44092	0.374702
321	2.11346	0.255596	1.79863	0.160481	0.253489	0.437757	0	0.199003	7.48763	1.8716	4.57001	0.789718
341	0.0664805	0.0314298	0.330957	0.00902166	0.0380495	0.0551068	0	0.00956251	0.12569	0.185896	0.393474	0
361	2.17065	0.1717	0.924537	0.592852	0.400186	0.843142	0.0529854	0.372693	0.897273	1.74766	4.54193	0.438312
381	1.33175	0.0959425	0.517611	1.01114	0.210805	0.422975	0.0409385	0.30449	0.669623	1.06368	3.50508	0.488946
401	0.404864	0.0233333	0.172196	0.099958	0.0456829	0.0875914	0	0.0239134	0.498015	0.187935	0.449056	0.0812102
421	0.358585	0.0352114	0.203749	0.28187	0.0746668	0.153395	0	0.0566824	2.38983	0.502498	0.441768	0.665461
441	0.0855722	0.037091	0.213963	0.119142	0.184566	0.339926	0.0145885	0.164563	5.73945	0.614714	2.31627	1.35093
461	0.932488	0.0251808	0.111187	0.0400739	0.181982	0.302993	0.0175382	0.179721	4.77777	0.776782	3.01518	0.885459
481	0.049732	0.0030968	0.012646	0.00311004	0.0264668	0	0.0116779	0	0.145678	0.132222	0.134497	0.172818
501	0.251875	0.0278927	0.140106	0.188699	0.0419366	0.0889695	0	0.0256571	0.287877	0.117994	0.442382	0.0936537
521	0.465706	0.0302943	0.18406	0.191776	0.0667449	0.127821	0	0.03333	0.64075	0.0885714	0.350957	0.0738451
541	0.597399	0.023758	0.142396	0.090177	0.0536092	0.0886373	0	0.0253058	0.333063	0.0453153	0.454205	0.0739549
561	1.07019	0.0608507	0.290887	0.60925	0.221751	0.330711	0	0.204111	3.62744	0.701328	2.7106	0.851667
581	0.311716	0.05723	0.282569	0.331582	0.295218	0.448337	0.0287153	0.201652	2.32567	0.564529	5.30727	1.05728
601	0.546845	0.0397786	0.198994	0.303226	0.237761	0.322983	0.0232862	0.189628	4.54639	2.04236	0.867845	0.709225
621	1.22053	0.0656071	0.332007	0.516633	0.440912	0.690778	0.0330495	0.291652	3.69877	0.356078	1.25055	0.891177
641	0.458614	0.0453447	0.220837	0.319174	0.221493	0.324315	0.0533974	0.189187	2.50503	1.53679	4.72451	0.749675
661	0.572087	0.0196684	0.100387	0.179977	0.0857486	0.132566	0.010728	0.043491	0.945199	0.715974	0.497176	0.163633
681	0.0516084	0.0121044	0.058472	0.0484815	0.0564228	0.0926592	0.00410212	0.0322186	0.290321	0.270704	0.0661912	0.0932837
701	0.147336	0.00725407	0.0280067	0.00565803	0.0458313	0.0638458	0.00947563	0.0128226	0.242402	0.249835	1.42532	0.364631
721	0.84667	0.0468019	0.156021	0.0865108	0.329767	0.459082	0.0615748	0.106627	14.0452	0.681596	2.10216	1.02385
741	1.15123	0.0414195	0.132061	0.0194618	0.383711	0.461767	0.0593579	0.131888	6.68976	0.234483	1.29395	1.29219
761	0.247717	0.0063995	0.0341624	0.00208258	0.0628534	0.072902	0.0111556	0.0142211	0.469766	0.194428	0.225634	0.903235
781	0.360111	0.0110862	0.0365501	0	0.0776985	0.0914715	0.00865874	0.00674932	1.01689	0.098705	0.149274	0.106033
801	0.282953	0.00987158	0.025212	0.00862564	0.177571	0.161627	0.0210274	0.0426841	0.908619	0.0501004	0.537862	0.291277
821	0.325362	0.0142386	0.0466357	0.0134556	0.121427	0.12295	0.0222489	0.0138295	0.213709	0.185786	0.775885	0.343832
841	0.20707	0.00977878	0.0249425	0.0115053	0.0357369	0.0476615	0	0.0289296	0.0160644	0	0.0159631	0.0700743
861	0.281495	0	0.0374962	0.0141954	0.0747106	0.0934963	0	0.0660693	0.147951	0	0	0
881	0.0936944	0	0.0076836	0.00235213	0.0186138	0.0169435	0	0.00686978	0.0200174	0	0	0
901	CORE GAP
921
946	0.209441	0	0.0254817	0	0.0285517	0.0188346	0	0.0254009	0.210024	0.21007	0.679793	0
951	0.113956	0.00339217	0.0135673	0.00130138	0.0109994	0.0131205	0.00335482	0.0101318	0	0	0	0
