# Supplementary material for: The significance of pyrogenic polycyclic aromatic hydrocarbons in Borneo peat core for the reconstruction of fire history
Source: PLoS One. 2021 Sep 8;16(9):e0256853. doi: 10.1371/journal.pone.0256853 (PMC8425563; doi:10.1371/journal.pone.0256853)
Supplement: S4 File — (ZIP) [file pone.0256853.s004.zip]

Archive with 1 entries (1 files):
- S4 File (Dataset Concentration of Alkylated PAHs).xlsx
