# Supplementary material for: The significance of pyrogenic polycyclic aromatic hydrocarbons in Borneo peat core for the reconstruction of fire history
Source: PLoS One. 2021 Sep 8;16(9):e0256853. doi: 10.1371/journal.pone.0256853 (PMC8425563; doi:10.1371/journal.pone.0256853)
Supplement: S4 File — (ZIP) [file pone.0256853.s004.zip › S4 File (Dataset Concentration of Alkylated PAHs).xlsx]

## Sheet: PAHs Alkylnaphthalene
	Alkylnaphthalenes (µg/g)
Depth (cm)	Methylnaphthalene (MN)		Dimethylnaphthalene (DMN)							Butylnaphthalene (BN)	Trimethylnaphthalene (TMN)										Trimethyl-4-propenylnaphthalene (TMPN)	Tetramethylnaphthalene (TeMN)
	2-MN	1-MN	2,6- + 2,7-DMN	1,3-DMN	1,6-DMN	1,4 + 2,3-DMN	1,5-DMN	1,2-DMN	1,8-DMN	2-BN	1,3,7-TMN	1,3,6-TMN	1,4,6- + 1,3,5-TMN	2,3,6-TMN	1,2,7-TMN	1,6,7-TMN	1,2,6-TMN	1,2,4-TMN	1,2,5-TMN	1,4,5-TMN	1,2,3-TMPN	TeMN
0	0.00684751	0.00489806	0	0.00237544	0.0025985	0.00210582	0.0012843	0.000695041	0	3.00955e-06	0	0.00171662	0.00138548	0.00174249	0	0	0.0033746	0	0	0	0.013591	0.0312585
5	0.00784812	0.00490605	0	0.00279571	0.00306553	0.00224645	0.00166225	0.000953386	0	0.00331065	0	0.0024199	0.00164057	0.00235486	0	0	0.00456336	0	0.00127319	0	0.0127813	0.0383595
10	0.00503209	0.00337271	0	0.00132307	0.00170003	0.000930582	0.000881059	0	0	0.00109171	0	0.000867754	0.000408746	0.00106806	0.00031044	0	0.00067336	0	0	0	0.00618589	0.0164127
15	0.0208253	0.0141864	0	0	0	0	0	0	0	0.00797726	0	0.0134944	0.00908373	0.00937778	0	0	0.00960338	0	0.00620792	0	0.0186098	0.061102
20	0.00564487	0.00367108	0	0	0.00320022	0	0	0	0	0.00283612	0	0.00295384	0.00105123	0.00341375	0	0	0	0	0	0	0.0119057	0.0415317
25	0.00564254	0.00427595	0	0.00226342	0.00222961	0	0	0	0	0.00384355	0	0.00304281	0	0.00341115	0	0	0.00548595	0	0	0	0.00701317	0.0119025
30	0.00360919	0	0	0	0	0	0	0	0	0	0	0	0	0	0	0	0	0	0	0	0.00215829	0.0117878
35	0.0295606	0.0194598	0	0.0155272	0.0148718	0.0139569	0.0104535	0.00509368	0	0.0177131	0	0.0189341	0.0123632	0.018658	0	0	0.0284494	0.00359984	0.0102373	0.00378948	0.0379081	0.112656
40	0.0202762	0.0133542	0.0202762	0.0133542	0.00139025	0.0129479	0.0125895	0.0248107	0.00808512	0.00672414	0	0.00901048	0.00799285	0.00807891	0	0	0.0148439	0	0.00542261	0	0.0161454	0.0357411
45	0.00831783	0.00560435	0	0.00333781	0.00357006	0.00549134	0.002088	0	0	0.00381842	0	0.00266749	0.00180975	0.00288939	0	0	0.00564081	0	0.00200291	0	0.0147839	0.0446172
55	0.00890931	0.00516382	0	0.00559207	0.00532229	0.00684265	0.00246143	0	0	0.00320164	0	0.00241749	0.00165864	0.00249699	0.00481511	0	0	0	0.00200193	0	0.00623164	0.0281571
80	0.106985	0.0507205	0.00845013	0.0800377	0.059861	0.0800491	0.0420211	0.0200898	0	0.0589459	0.0371983	0.0570864	0.0446744	0.0505237	0.0401533	0.003852	0.0335464	0.0125809	0.0447449	0	0.0757849	0.276582
100	0.142281	0.0921506	0.0177005	0.116132	0.276585	0.0663161	0.032327	0.00379264	0	0.0801321	0	0.06918	0.05594	0.05887	0.04642	0.00714	0.03623	0.01413	0.06149	0	0.108779	0.370944
120	0.224549	0.144392	0.0239794	0.199791	0.179239	0.420037	0.113831	0.055273	0.00719221	0.126047	0.09685	0.13803	0.11038	0.12878	0.07985	0.01611	0.06893	0.02737	0.09252	0	0.17242	0.58501
140	0.138913	0.0901929	0.0177292	0.150181	0.126865	0.20306	0.0819139	0.0411966	0.00485972	0.09065	0.07728	0.10145	0.06777	0.07435	0.05936	0.00933	0.04419	0.01972	0.06818	0	0.11576	0.37456
160	0.0713686	0.048812	0.00754192	0.0607786	0.0561282	0.0869385	0.0400785	0.0208811	0	0.03324	0.03976	0.04247	0.0345	0.02848	0.02604	0.0044	0.02549	0.01118	0.02784	0	0.0296207	0.101309
180	0.117808	0.0904005	0.0117707	0.115866	0.113992	0.113624	0.0804606	0.0459995	0.00353046	0.0821148	0.07174	0.10093	0.06742	0.07936	0.05169	0.00751	0.04912	0.02377	0.07214	0	0.0880569	0.261161
200	0.00838277	0.00578105	0	0.00500442	0.00498743	0.00545341	0.00342203	0	0	0.00534905	0	0.00592667	0.00350698	0.00501656	0.00681494	0	0.00765953	0	0.00698968	0	0.0169912	0.0605579
220	0.106092	0.0797167	0.0235472	0.101089	0.103859	0.240826	0.0737912	0.0435535	0.0322453	0.0674	0.0815729	0.0729037	0	0.0641479	0	0	0.0517447	0.0218318	0.0899679	0.0148095	0.0155411	0.0895945
240	0.0513059	0.0376038	0.00824103	0.0443484	0.0434068	0.0546338	0.033896	0.0211168	0.00193206	0	0	0.0179	0.02889	0.02363	0.02123	0	0.02781	0	0.0415	0.0065	0.0312225	0.0894938
260	0.0663554	0.0473805	0.0086887	0.0630081	0.0636351	0.0836726	0.0490506	0.030924	0.0023236	0.04764	0.03072	0.04689	0.03794	0.04086	0.03884	0.00324	0.03124	0.01316	0.06052	0.00974	0.0497289	0.167324
321	0.208225	0.129485	0.023909	0.149576	0.134316	0.145136	0.101394	0.0521398	0.00540412	0.1177	0.08637	0.1308	0.09977	0.10436	0.09594	0.00892	0.08548	0.0248	0.11549	0	0.0717564	0.243198
341	0.0111271	0.00674969	0	0.00572048	0.00600447	0.0060728	0.0037624	0.00225915	0	0.008695	0.00442435	0	0.00418519	0	0.00602156	0	0.00627566	0	0.00707853	0	0.0083298	0.0194718
361	0.194953	0.139706	0.0236539	0.167183	0.160416	0.175746	0.120919	0.0645129	0.0057169	0.10219	0.07361	0.11862	0.08555	0.09161	0.08049	0.00888	0.07717	0.02564	0.11691	0.02228	0.18454	0.47299
381	0.100235	0.0743382	0.0156697	0.0971944	0.0882349	0.1026	0.0757275	0.0406197	0.005014	0.05391	0	0.08551	0.05183	0.05357	0.05794	0.00552	0.05592	0.01692	0.08864	0	0.07856	0.21428
401	0.0357921	0.0266654	0.00392099	0.0261284	0.0265596	0.0248276	0.0219158	0.0124236	0.00209742	0.01766	0.01141	0.01937	0.01584	0.01414	0.01831	0.00177	0.01739	0	0.0270664	0	0.01824	0.0866
421	0.0436166	0.0338917	0.00544077	0.0366304	0.0368383	0.0362621	0.0339348	0.0163622	0.00223145	0.0183	0	0.03622	0.02183	0.02171	0.02985	0	0.02244	0.00842	0.04075	0.0067	0.02224	0.07881
441	0.0269911	0.0255533	0.00648592	0.0415099	0.0432164	0.0418646	0.0377527	0.0196173	0.00302467	0.02206	0.01987	0.04872	0.02866	0.02455	0.03965	0	0.0401603	0	0.05506	0.01098	0.033074	0.12946
461	0.0516505	0.0362921	0.00595776	0.0282067	0.0262137	0.023909	0.0248842	0.0123595	0.00342636	0.022	0	0.02736	0.01506	0.01585	0.02952	0	0	0	0.0414753	0	0.01301	0.07887
481	0.0072306	0.00441228	0	0.0026616	0.00294426	0.00241043	0.00202512	0.0010526	0	0.00201553	0	0	0.00127	0.00144	0.00247	0	0.00234199	0	0.00304828	0	0.00225	0.00676453
501	0.0314979	0.0222674	0.003581	0.0261392	0.0230834	0.0302431	0.0184046	0.0100412	0.00106393	0	0.01134	0.02269	0.01329	0.01611	0.01408	0.00088	0.0161	0	0.02127	0.00557	0.0144104	0.0512122
521	0.0488314	0.0352892	0	0.00585694	0.0394696	0.0391495	0.0452382	0.0284636	0.0139382	0.02262	0.01808	0.03626	0.02209	0.0233	0.01936	0	0.01803	0.00709	0.0273026	0.00738	0.02755	0.08494
541	0.046864	0.0334469	0.00669187	0.034332	0.0334601	0.0775089	0.0239142	0.0111818	0.00214366	0	0.0143	0.02255	0.02175	0.0176	0	0	0.01877	0.00708	0.02351	0.00492	0.01929	0.0553
561	0.107273	0.0739183	0.0127562	0.0814393	0.0784616	0.147348	0.0604631	0.0290119	0.00420326	0	0.03601	0.05703	0.03738	0.04253	0.04603	0.00338	0.03692	0.0132	0.06525	0.01606	0.0471497	0.147591
581	0.0436265	0.0341121	0.00426819	0.026723	0.0272995	0.0737105	0.0243911	0.013332	0.00315047	0.03896	0	0.03742	0.02361	0.03153	0.03923	0	0.0314	0.0581	0.01639	0	0.0466451	0.142677
601	0.0558395	0.0414368	0.00622834	0.0386267	0.0392448	0.0466647	0.0343158	0.0173348	0.00597619	0.03039	0	0.04427	0.02922	0.02999	0.04051	0.00266	0.02523	0.01257	0.05485	0.01194	0.0559717	0.159308
621	0.123821	0.0852941	0.0134986	0.0866916	0.087553	0.11005	0.0746499	0.0321567	0.00974765	0.05369	0.04468	0.07956	0.06166	0.0549	0.06293	0	0.06147	0.02331	0.10253	0.02047	0.09222	0.26804
641	0.0532895	0.0374504	0.00571559	0.0372657	0.0380214	0.0554473	0.0345916	0.0155578	0.00367326	0.02923	0	0.0512	0.02989	0.03045	0.04267	0	0.03896	0.01233	0.05785	0.01163	0.04848	0.16494
661	0.0549969	0.0418044	0.00709881	0.0349345	0.0354651	0.0423573	0.0275117	0.0115636	0.00329773	0	0.01361	0.01719	0.01426	0.02103	0.00148	0.01598	0.00648	0.02565	0	0	0.01431	0.04031
681	0.00940347	0.00686853	0	0.00671405	0.0064087	0.0062226	0.00477265	0.00275717	0	0.00627	0.00619	0.00801	0.0055	0.00665	0	0	0.01667	0.00218	0.00688	0.00226	0.01226	0.03685
701	0.013823	0.0102248	0	0.00824194	0.00873076	0.00749787	0.00566282	0.00242439	0	0.00374	0.0047	0.00505	0.00295	0.00361	0	0.0078162	0	0.0015	0.00341	0.00181	0.00395	0.0105
721	0.0814531	0.0704705	0.00651088	0.0514542	0.0548865	0.0491052	0.0415022	0.0200337	0.0086929	0.02999	0	0.04201	0.02494	0.02627	0.02516	0.00297527	0	0	0.03221	0.01503	0.03049	0.10151
741	0.084084	0.0690845	0.00823177	0.0489372	0.0482642	0.0514828	0.0362188	0.0179559	0.00760128	0.03061	0.02002	0.03258	0.02065	0.02076	0.02093	0	0.0239043	0	0.03248	0.01144	0.01539	0.10707
761	0.0174155	0.0120888	0	0.00851526	0.00824832	0.00834088	0.0055977	0.00267611	0	0.00341	0.00453	0.00502	0.00316	0	0	0	0.00891098	0	0.00477	0.00157	0.00205	0.01412
781	0.0251335	0.0185629	0.00204318	0.0150002	0.0140658	0.0180872	0.0116741	0.00527422	0.00166442	0.00807	0	0	0.0069	0.00661	0.00587	0	0.01133	0	0.01096	0.00372	0	0.0216793
801	0.0283762	0.0177232	0	0.0104253	0.0109194	0.0112102	0.00925202	0.0044369	0	0.00705	0	0.00818	0.00649	0.005	0.01788	0.00551	0.014	0.00741	0.00349	0	0.00321	0.01763
821	0.0279662	0.0203355	0	0.0124639	0.0128042	0.0220339	0.00982294	0.00418574	0	0.00432	0	0.00659	0.0063	0	0	0	0	0.00544	0.0127	0.0054	0.00484	0.01366
841	0.024747	0.0174531	0.00189414	0.0104845	0.0106068	0.00982468	0.00872193	0.00420621	0	0.00644	0	0	0.00498	0.00513	0.00358	0	0.014371	0	0.00564	0.00266	0	0.00953277
861	0.0347859	0.0227881	0.0026963	0.0182729	0.0174467	0.0154078	0.0126169	0.00513679	0	0.0144025	0	0.0150752	0.0088615	0.0123431	0	0.0379299	0	0	0.0098106	0.0058352	0.0096699	0.0332101
881	0.0103859	0.00747162	0.00417263	0.00433346	0.00238418	0.00205222	0	0	0	0.00135871	0.0014462	0.0019133	0	0.00153756	0	0	0.00574364	0	0	0	0.0013651	0.0035113
901	CORE GAP
921
946	0.0204078	0.0130523	0	0.00699679	0.00842558	0.00733712	0.00421586	0	0	0.00359344	0	0.00476	0.00343	0.00345	0.00151	0	0.00672084	0	0	0	0	0.00418213
951	0.00731246	0	0	0.00508673	0.00405524	0.0027656	0.00125372	0	0	0.001632	0	0.0025568	0.0018071	0.0037107	0	0	0.000823844	0	0	0	0	0.00255234

## Sheet: PAHs Alkylanthracene
	Alkylanthracene (µg/g)
Depth (cm)	Methylanthracene (MA)
	2-MA
0	0
5	0
10	0
15	0
20	0
25	0
30	0
35	0
40	0.00244756
45	0.00310231
55	0
80	0.0090175
100	0.01518
120	0.02718
140	0.01846
160	0
180	0
200	0
220	0
240	0
260	0
321	0
341	0
361	0.02449
381	0.02355
401	0
421	0
441	0
461	0
481	0
501	0
521	0
541	0
561	0
581	0
601	0
621	0
641	0
661	0
681	0
701	0
721	0
741	0
761	0
781	0
801	0
821	0
841	0
861	0
881	0
901	CORE GAP
921
946	0
951	0.0020913

## Sheet: PAHs Alkylphenanthrene
	Alkylphenanthrene (µg/g)
Depth (cm)	Methylphenanthrene (MP)				Ethylphenanthrene (EP)			Dimethylphenanthrene (DMP)
	3-MP	2-MP	4- + 9-MP	1-MP	3-EP	2- + 9-EP + 3,6-DMP	1-EP	3,5- + 2,6-DMP	2,6- + 2,7-DMP	1,3- + 2,10- + 3,9- + 3,10-DMP	1,6- + 2,9- + 2,5-DMP	1,7-DMP	2,3- + 1,9-DMP	1,8-DMP
0	0.00532002	0.00681231	0	0	0	0	0.00172028	0	0	0.00829216	0.00288924	0.0034903	0.0035044	0
5	0.0040404	0.00440605	0	0	0	0	0	0	0.000786887	0	0.00190729	0	0	0
10	0.00320096	0.00418481	0.0033342	0	0	0	0	0	0	0	0.00191013	0.00177902	0	0
15	0.018075	0.0233002	0.0184078	0	0	0	0.00572333	0	0	0.0266566	0.010102	0.011114	0	0
20	0.0109553	0.0145321	0.0114212	0.0103394	0	0	0	0.00372678	0.00229371	0.0148597	0.00585073	0	0	0
25	0.01504	0.0196384	0.0162794	0.0134515	0	0	0.00221455	0.0047396	0.00392871	0.0237493	0.00816023	0.0081089	0.00701317	0
30	0	0	0	0	0	0	0	0	0	0	0	0	0	0
35	0.0415959	0.0583483	0.049162	0	0	0.0221193	0.0151188	0.0116796	0	0.0813092	0.0320476	0.0282962	0	0
40	0.0125994	0.0172743	0.0155632	0	0	0	0.00436835	0	0.0209343	0.0101884	0.00962365	0	0	0
45	0.0197563	0.0280435	0.0209849	0.0207229	0	0	0.00828387	0	0	0.0362544	0.0160919	0.0146676	0.0110579	0
55	0.0109044	0.0165455	0.00789753	0.0102764	0	0	0	0	0	0.00471351	0.00275411	0.0010735	0.00105266	0
80	0.076884	0.085116	0.0578792	0.0544618	0.00548992	0.0139657	0.00791074	0.00449914	0	0.0335162	0.0196414	0.0115604	0.0192911	0
100	0.11924	0.13373	0.09262	0.12419	0	0.01103	0.01355	0.00606	0.00369	0.04705	0.03532	0.02148	0.01592	0
120	0.26292	0.29749	0.21353	0.21972	0.01513	0.01588	0.03658	0.02203	0	0.11702	0.06863	0.0527	0.0399	0
140	0.16121	0.18883	0.11578	0.13833	0	0	0.01757	0.00653	0.00424	0.06129	0.03359	0.02297	0.01566	0
160	0.03586	0.04061	0.03637	0.04869	0	0	0	0	0	0.00655315	0.01601	0.01003	0	0.00465031
180	0.1049	0.12164	0.11533	0.14589	0	0.00912	0.02015	0.00802	0	0.0707	0.0551	0.04366	0	0.0157914
200	0.0160411	0.0188793	0.0180573	0.0294702	0	0	0.0030759	0.00157232	0	0.0107771	0.00822818	0.00987783	0	0
220	0.07707	0.09436	0.09966	0.12379	0	0.01695	0.00961	0.00634	0.06372	0.05497	0.05348	0.0248	0.01554	0
240	0.0404	0.0444	0.05502	0.08892	0	0	0.00541	0.00246	0.00693	0.0214	0.03294	0.05453	0	0
260	0.06595	0.07768	0.07739	0.10097	0	0.00622	0.01289	0.00717	0.0056	0.04586	0.03957	0.08092	0.01872	0
321	0.15982	0.20071	0.15258	0.14481	0	0	0.0152245	0	0	0.07242	0.11693	0.42704	0.02065	0
341	0.0247517	0.0322437	0.0205853	0.0219495	0	0	0	0	0	0.0076213	0.0128993	0.0551908	0	0
361	0.20243	0.28687	0.252	0.21113	0.02271	0.04852	0.0304	0.01375	0.22256	0.20554	0.4893	0.07341	0	0.0283226
381	0.15441	0.22266	0.19026	0.17452	0	0.02352	0.05043	0.03532	0.01261	0.22887	0.15958	0.39262	0.06084	0
401	0.05073	0.08156	0.0522736	0	0	0	0.00861336	0	0.01213	0.04761	0.16566	0.23695	0.0163	0.0124011
421	0.08391	0.14485	0.09539	0.06093	0	0	0.00590751	0	0.0151	0.03066	0.21037	0.2494	0	0.0116961
441	0.0859	0.16717	0.09527	0	0	0	0	0	0.0190657	0	0.21681	0.15051	0	0.0126677
461	0.06844	0.15897	0.0739	0	0	0	0	0.00209	0.00175	0.02434	0.01422	0	0	0
481	0.00663	0.01942	0.0076549	0	0	0	0	0	0	0	0	0	0	0
501	0.0422	0.07901	0.0515049	0	0	0.00283	0.00665	0.0035	0.0048	0.03007	0.07888	0.0701	0	0
521	0.06849	0.13778	0.07987	0.0498	0	0.00644	0.01261	0.00783	0.00633	0.05469	0.13294	0.06862	0.01669	0
541	0.04431	0.10693	0.05266	0.03521	0	0	0.0051	0.00284	0.00449	0.02295	0.10806	0.05312	0	0
561	0.11664	0.28626	0.13569	0.07743	0	0	0.02187	0.01428	0.00948	0.08825	0.26686	0.14245	0.02666	0
581	0.12764	0.34998	0.15267	0.06133	0	0.01319	0.00847	0.01856	0	0.05836	0.35492	0.18278	0.0276	0
601	0.1087	0.30269	0.13257	0.05916	0.00818	0.00799	0.01624	0.01301	0.01443	0.06348	0.2912	0.14905	0.01922	0.01397
621	0.202	0.55057	0.2508	0.10193	0	0	0	0.02544	0.02335	0.1232	0.53745	0.25284	0	0
641	0.11123	0.30538	0.12543	0.06229	0	0	0	0.00953	0.01189	0.06259	0.29726	0.14559	0.02038	0
661	0.07444	0.21198	0.09479	0.04313	0	0	0	0.01091	0.05288	0.22559	0	0.11538	0.01701	0.0101839
681	0.02658	0.07527	0.02785	0.01225	0	0	0	0	0	0.0161	0.0569	0.02803	0	0
701	0.01674	0.0492	0.01963	0	0	0	0	0	0	0.00592	0.05962	0.02876	0	0
721	0.11816	0.39463	0.16873	0	0	0	0	0	0	0	0.47063	0.22942	0	0.0648859
741	0.12599	0.37163	0.17723	0	0	0	0	0	0	0	0	0	0	0
761	0.0214	0.03915	0.02684	0	0	0	0	0	0	0	0.07065	0.01954	0	0
781	0.04471	0.04803	0.07859	0	0	0	0	0.00208	0	0	0.18911	0.02743	0.00704	0
801	0.03771	0.01977	0.08361	0.00453	0	0	0	0.00140613	0	0.157686	0	0	0.00505103	0
821	0.06642	0.00908	0	0	0	0	0	0	0	0	0	0.200722	0	0
841	0.02419	0.0222	0.05163	0	0	0	0	0.00392	0.00374	0.0136	0.09207	0	0.00545536	0
861	0.0287871	0.0254211	0.0605989	0	0	0	0	0.00478476	0	0.0154531	0.130867	0.0071002	0	0
881	0.0052362	0.0036164	0.0174491	0	0	0	0	0	0	0.0027406	0.023164	0	0	0
901	CORE GAP
921
946	0.01311	0.01185	0.01697	0	0	0	0	0	0	0.01384	0.02251	0	0	0
951	0.0056927	0.005704	0.0072919	0	0	0	0	0	0	0	0.00756706	0	0	0

## Sheet: PAHs Alkylpyrene
	Alkylpyrene (µg/g)
Depth (cm)	Methylpyrene (MPy)
	2-MPy	4-MPy	1-MPy
0	0	0.00230742	0.00111753
5	0	0	0
10	0	0	0
15	0	0.0121138	0.00701086
20	0	0	0
25	0	0.00718558	0.0049708
30	0	0	0
35	0	0.0259158	0.0159099
40	0	0.00798096	0.00535464
45	0	0.0145621	0.0113643
55	0	0	0
80	0	0.0133772	0.0100966
100	0	0.0158318	0.00828155
120	0.03842	0.04889	0.02587
140	0	0.02917	0.01183
160	0.0235973	0.0273909	0.0139651
180	0.0665377	0.0899994	0.0473792
200	0	0.00870146	0.00632522
220	0	0.04643	0.02743
240	0	0.01237	0.0065
260	0.02691	0.03549	0.02068
321	0	0.0500544	0.0264996
341	0	0.00435987	0
361	0.06334	0.10277	0.06161
381	0	0.07174	0.04912
401	0	0.00882	0.00586
421	0	0.02114	0.01221
441	0	0.03837	0.02346
461	0	0.0357	0.02045
481	0	0.00392	0.00274
501	0	0.0117783	0
521	0	0.0161037	0.00908399
541	0	0.01174	0.00613
561	0	0.05156	0.02869
581	0	0.0533	0.04001
601	0	0.0425492	0.0263731
621	0	0.07348	0.0515
641	0	0.03843	0.02842
661	0.00822	0.01448	0.01002
681	0	0.01035	0.00722
701	0	0.00678	0.00494
721	0	0.05537	0.03764
741	0	0.04126	0.02721
761	0	0.00951	0.00648
781	0	0.01232	0.00824
801	0	0.01731	0
821	0	0.0188036	0
841	0	0.00628	0.00476
861	0	0.0188935	0
881	0	0.00313318	0
901	CORE GAP
921
946	0.00296	0.00955	0
951	0	0.00389868	0

## Sheet: PAHs Alkylchrysene
	Alkylchrysene (µg/g)
Depth (cm)	Methylchrysene (MChr)
	MChr
0	0
5	0
10	0
15	0.00869837
20	0
25	0
30	0
35	0
40	0.0123206
45	0
55	0
80	0.0310873
100	0.297386
120	0.404808
140	0.423537
160	0.226437
180	0.501406
200	0.629231
220	0.388316
240	0.277929
260	0.626777
321	0.868741
341	0.0423109
361	0.322831
381	0.212821
401	0.0891364
421	0.206227
441	0.162777
461	0.599726
481	0
501	0.0573401
521	0.127608
541	0.109221
561	0.14058
581	0.17576
601	0.10637
621	0.10006
641	0.27976
661	0.0843
681	0.06259
701	0.07442
721	0.6197
741	0.24093
761	0.03952
781	0.02901
801	0.11006
821	0
841	0.01154
861	0.0373464
881	0
901	CORE GAP
921
946	0
951	0

## Sheet: PAHs Alkylphenyl
	Alkylphenyl (µg/g)
Depth (cm)	Biphenyl (Bip)	Methylbiphenyl (MBip)		Diphenylmethane (DMe)
	Bip	2-MBip	3- + 4-MBip	DMe
0	0.00255711	3.00955e-06	0.00149989	0.00187931
5	0.00255662	0.00331065	0.000770297	0
10	0.00084558	0.00109171	0	0
15	0.00893164	0.00797726	0.00659448	0.00479092
20	0.00312357	0.00283612	0	0
25	0.00267091	0.00384355	0	0
30	0	0	0	0
35	0.016339	0.0177131	0.0136841	0.0099711
40	0.00752884	0.00672414	0.00489383	0.00347075
45	0.00253871	0.00381842	0.00143607	0
55	0.00349073	0.00320164	0.00612142	0
80	0.0714844	0.0589459	0.115875	0.0266754
100	0.0783781	0.0801321	0.141769	0.0334083
120	0.133177	0.126047	0.208576	0.0579038
140	0.0875883	0.09065	0.15038	0.03753
160	0.0347185	0.03324	0.01978	0.0153
180	0.0910773	0.0821148	0.0439717	0.0396861
200	0.00962781	0.00534905	0.0037521	0.00279587
220	0.0936982	0.0674	0.03159	0.03144
240	0.0479459	0	0.01218	0.0113
260	0.0795336	0.04764	0.03278	0.02484
321	0.146152	0.1177	0.13909	0.0556
341	0.00965371	0.008695	0.0103263	0.0043133
361	0.124889	0.10219	0.12074	0.0498
381	0.0735157	0.05391	0.06189	0.02797
401	0.0249699	0.01766	0.01048	0.00907
421	0.0251846	0.0183	0.01345	0.0102
441	0.020375	0.02206	0.01734	0.01174
461	0.0352979	0.022	0.00906	0.01128
481	0.00391609	0.00201553	0	0
501	0.0306782	0	0.01069	0.00998
521	0.0413364	0.02262	0	0.01174
541	0.0291557	0	0	0.00823615
561	0.0877819	0	0.03619	0.02408
581	0.0625648	0.03896	0.02709	0.02226
601	0.0397003	0.03039	0.0227	0.01719
621	0.0735754	0.05369	0.03838	0.02596
641	0.0467637	0.02923	0.02685	0.01651
661	0.0314541	0	0.00879148	0
681	0.00994912	0.00627	0.00459	0.00339
701	0.00480246	0.00374	0.00197	0
721	0.038617	0.02999	0.02	0.01475
741	0.0549446	0.03061	0.01742	0.01608
761	0.00931742	0.00341	0.00206	0.00195
781	0.0177431	0.00807	0.00326	0.00382
801	0.0114766	0.00705	0	0.00333
821	0.00834137	0.00432	0.00379	0
841	0.00871451	0.00644	0	0.00313
861	0.016669	0.0144025	0	0.0064773
881	0.00271999	0.00135871	0	0
901	CORE GAP
921
946	0.00233942	0.00359344	0	0
951	0.00202033	0.001632	0.0006723	0
